# Supplementary material for: Macrophage-derived Spp1 promotes intramuscular fat in dystrophic muscle
Source: JCI Insight. 2025 Jul 8;10(13):e181946. doi: 10.1172/jci.insight.181946 (PMC12288893; doi:10.1172/jci.insight.181946)
Supplement: Supporting data values [file jciinsight-10-181946-s121.xlsx]

## Sheet: FIG 1D
	GroupedCellType	Genotype	Number of cells	Total cells/ sample	Percent of total
	Column1	Column2	Column3	Column4	Column5
	B cells	cKO	324	10657	3.04026
	B cells	mdx	677	7156	9.46059
	Endothelial cells	cKO	170	10657	1.5952
	Endothelial cells	mdx	105	7156	1.4673
	Macrophages	cKO	4781	10657	44.8625
	Macrophages	mdx	1376	7156	19.2286
	Muscle stem cells	cKO	81	10657	0.760064
	Muscle stem cells	mdx	32	7156	0.447177
	Neutrophils	cKO	1164	10657	10.9224
	Neutrophils	mdx	1311	7156	18.3203
	RBCs	cKO	163	10657	1.52951
	RBCs	mdx	187	7156	2.61319
	Smooth muscle cells	cKO	54	10657	0.506709
	Smooth muscle cells mdx	mdx	21	7156	0.29346
	Stromal cells	cKO	3025	10657	28.3851
	Stromal cells	mdx	2131	7156	29.7792
	T cells	cKO	895	10657	8.39824
	T cells	mdx	1316	7156	18.3902

## Sheet: FIG 2D
		Raw cell counts		Normalized percentages
Cluster name	Cluster	Control	Mac cKO	Control	Mac cKO
M2-like (SkMRM)	0	204	1096	21.0526	27.2095
M2a-M2c like	1	190	787	19.6078	19.5382
M1-like	2	173	577	17.8535	14.3247
M2c-like	3	111	523	11.4551	12.9841
Monocyte 1	4	22	490	2.27038	12.1648
Monocyte 2	5	157	227	16.2023	5.63555
Dendritic cell 1	6	58	166	5.98555	4.12115
Dendritic cell 2	7	54	162	5.57276	4.02185
	Total	969	4028	100	100

## Sheet: FIG 3D
NORMALIZED CELL COUNTS STROMAL CELLS
		Raw cells counts		Normalized percentages
Cluster name	Cluster	mdx	Lyz2 mdx	Normalized control	Normalized cKO
FAPs	0	235	1141	12.3945	44.0371
Fibroblasts	1	257	858	13.5549	33.1146
Lifr(+) cells	2	903	8	47.6266	0.308761
Activated fibroblasts	3	197	513	10.3903	19.7993
Procr(+) cells	4	282	2	14.8734	0.0771903
Tenocytes	5	22	69	1.16034	2.66306
	Total	1896	2591	100	100

## Sheet: Fig 4C (left)
	Z-scores
Sample (Control)	Pdgfra	Ly6a	Pi16	Cd34	Dpp4	Sox4	Lifr	Procr
Procr 1	-0.15126	0.200404	-0.645158	-0.445542	-0.652797	-0.0797132	-0.5019	0.399833
Procr 2	-0.147785	0.704668	-0.624947	0.0163769	-0.656696	0.520253	-0.786094	-0.160429
Procr 3	-1.42947	-1.13073	-0.726873	-1.11879	-0.648533	0.769855	-0.404368	-0.834386
Lifr 1	-0.89754	-0.691136	-0.616955	-0.741101	-0.68775	0.103945	0.613251	-0.83013
Lifr 2	1.00368	-1.05723	-0.622791	-0.335645	-0.650874	1.03717	2.25582	-1.06188
Lifr 3	-0.928712	-1.09693	-0.674054	-1.01761	-0.632373	1.26532	0.607416	-0.884678
FAP 1	0.13362	1.40051	0.985213	0.947023	0.885373	-0.991004	-0.807907	1.78407
FAP2	0.823675	0.713902	1.77255	1.74949	1.59143	-1.23175	-0.530969	0.988352
FAP 3	1.59378	0.956544	1.15302	0.945796	1.45222	-1.39407	-0.445248	0.599242
	Raw read counts
Genes	Procr mdx 1	Procr mdx 2	Procr mdx 3	Lifr mdx1	Lifr mdx 2	Lifr mdx 3	FAPs mdx 1	FAPs mdx 2	FAPs mdx 3	Mean	SD
Pdgfra	393.914	394.65	123.197	235.856	638.525	229.254	454.25	600.4	763.505	425.95	211.795
Ly6a	1121.21	1346.76	525.815	722.438	558.688	540.932	1658	1350.89	1459.42	1031.57	447.285
Pi16	237.351	272.681	94.5066	286.652	276.45	186.838	3087.36	4463.68	3380.69	1365.13	1748.07
Cd34	900.604	1194.24	472.627	712.721	970.464	536.949	1785.84	2295.96	1785.06	1183.83	635.687
Dpp4	10.9712	9.95949	12.0779	1.90042	11.4703	16.2718	410.157	593.394	557.264	180.385	259.52
Sox4	104.619	132.05	143.462	113.016	155.684	166.115	62.954	51.9467	44.5253	108.264	45.7209
Lifr	42.8164	27.8623	47.9485	101.495	187.926	101.188	26.7145	41.2868	45.7974	69.2261	52.6194
Procr	459.287	298.451	104.976	106.198	39.6697	90.5387	856.665	628.235	516.532	344.506	287.073

## Sheet: FIG 4C (right)
	Z-scores
Sample (Mac cKO)	Pparg	Cd36	Slc27a1	Fabp4	Fabp5	Cebpa	Adipoq	Lpl
Procr 1	1.69766	0.0706281	0.259321	0.0486914	0.0633071	1.58174	-0.740618	0.327241
Procr 2	0.837704	-0.311679	0.459681	-0.387913	-0.208643	0.852604	1.25944	1.06347
Procr 3	1.10009	1.81654	1.39079	2.26492	2.22628	0.234312	1.89194	0.0511268
Lifr 1	-0.513225	-0.244867	1.06211	-0.295336	0.025812	0.314449	-0.740619	0.858019
Lifr 2	-0.763533	-0.259355	-0.762246	-0.439425	-0.587337	0.580036	0.517453	1.07097
Lifr 3	0.25758	1.50323	0.799477	0.951939	0.865972	0.0178168	-0.740618	0.384736
FAP 1	-0.808886	-0.860566	-1.11539	-0.718587	-0.793369	-1.23009	-0.601237	-1.29952
FAP2	-0.956739	-0.886654	-1.00896	-0.720627	-0.840215	-1.22129	-0.105129	-1.11998
FAP 3	-0.850657	-0.827279	-1.08479	-0.703658	-0.751806	-1.12958	-0.740618	-1.33606
	Raw read counts
Gene	FAPs mdx1	FAPs mdx2	FAPs mdx3	Lifr mdx1	Lifr mdx2	Lifr mdx3	Procr mdx1	Procr mdx2	Procr mdx3	Mean	SD
Pparg	2.35105	1.42845	2.0904	4.19596	2.63405	9.00575	17.9918	12.6257	14.263	7.39846	6.23996
Cd36	12.1039	9.80509	15.0371	66.3576	65.0809	220.395	94.1581	60.4703	248.003	87.9346	88.1172
Slc27a1	5.76589	6.52896	5.98526	21.3777	8.29779	19.4947	15.622	17.0585	23.7342	13.7628	7.16959
Fabp4	12.0592	11.1171	18.9517	207.474	140.948	783.34	366.311	164.731	1389.54	343.83	461.699
Fabp5	7.03528	5.24025	8.62784	38.4238	14.9298	70.6162	39.8605	29.4402	122.739	37.4348	38.317
Cebpa	14.4996	14.6339	16.033	38.062	42.1136	33.5368	57.3949	46.2717	36.8395	33.265	15.2553
Adipoq	0.0357583	0.163031	9.86039e-07	9.04301e-07	0.32275	1.06703e-06	1.03939e-06	0.513102	0.675365	0.190001	0.256543
Lpl	565.647	662.825	545.871	1733.44	1848.7	1477.27	1446.15	1844.64	1296.7	1269.03	541.262

## Sheet: FIG 5
	DAY 0								DAY 3								DAY 7
	Sample	Total Area	Perillipin+ area	% Perillipin +Area	Dapi Count	% Perillipin normalized to Cell count			Sample	Total Area	Perillipin+ area	% Perillipin +Area	Dapi Count	% Perillipin normalized to Cell count			Sample	Total Area	Perillipin+ area	% Perillipin +Area	Dapi Count	% Perillipin normalized to Cell count
	C1-PROCR_1_Decon	1106496	1838	0.16611	192	0.000865156			C1-PROCR_1_Decon	1106496	728	0.0657933	279	0.000235818			C1-PROCR_2_Decon	1106496	165137	14.9243	537	0.027792
	C1-PROCR_2_Decon	1106496	6862	0.620156	268	0.00231401			C1-PROCR_2_Decon	1106496	5318	0.480616	274	0.00175407			C1-PROCR_3_Decon	1106496	159384	14.4044	620	0.0232329
	C1-PROCR_3_Decon	1106496	5705	0.515592	185	0.00278698			C1-PROCR_3_Decon	1106496	8254	0.745958	345	0.0021622			C1-PROCR_4_Decon	1106496	159384	14.4044	620	0.0232329
	C1-PROCR_4_Decon	1106496	6326	0.571715	275	0.00207896			C1-PROCR_4_Decon	1106496	10682	0.96539	364	0.00265217			C1-PROCR_5_Decon	1106496	199200	18.0028	818	0.0220083
	C1-PROCR_5_Decon	1106496	2018	0.182378	154	0.00118427			C1-PROCR_5_Decon	1106496	7696	0.695529	373	0.00186469			C1-PROCR_6_Decon	1106496	172042	15.5484	653	0.0238107
	C1-PROCR_6_Decon	1106496	761	0.0687757	109	0.000630969			C1-PROCR_6_Decon	1106496	3515	0.317669	351	0.000905041			C1-PROCR_7_Decon	1106496	223740	20.2206	787	0.0256933
	C1-PROCR_7_Decon	1106496	795	0.0718484	117	0.000614089			C1-PROCR_7_Decon	1106496	7519	0.679533	452	0.00150339			C1-PROCR_8_Decon	1106496	158019	14.281	543	0.0263002
	C1-PROCR_8_Decon	1106496	3235	0.292364	245	0.00119332			C1-PROCR_8_Decon	1106496	4235	0.38274	473	0.000809175			C1-PROCR_9_Decon	1106496	153355	13.8595	666	0.0208101
	C1-PROCR_9_Decon	1106496	3931	0.355266	242	0.00146804			C1-PROCR_9_Decon	1106496	4095	0.370087	366	0.00101117			C1-PROCR_10_Decon	1106496	225812	20.4078	798	0.0255737
	C1-PROCR_10_Decon	1106496	2392	0.216178	194	0.00111432			C1-PROCR_10_Decon	1106496	6329	0.571986	374	0.00152937			Average			16.2281	671.333	0.0242727
	Average			0.321586		0.00148722			Average			0.578834		0.00157681			C2-DN_1_Decon	1106496	111808	10.1047	552	0.0183056
	C2-DN_1_Decon	1106496	920	0.0831454	368	0.000225938			C2-DN_1_Decon	1106496	411	0.0371443	373	9.95825e-05			C2-DN_2_Decon	1106496	59553	5.38213	447	0.0120405
	C2-DN_2_Decon	1106496	1939	0.175238	334	0.000524664			C2-DN_2_Decon	1106496	1483	0.134027	330	0.000406141			C2-DN_3_Decon	1106496	10811	0.977048	114	0.0085706
	C2-DN_3_Decon	1106496	488	0.0441032	330	0.000133646			C2-DN_3_Decon	1106496	1583	0.143064	403	0.000354998			C2-DN_4_Decon	1106496	38624	3.49066	380	0.00918594
	C2-DN_4_Decon	1106496	928	0.0838684	386	0.000217276			C2-DN_4_Decon	1106496	1493	0.13493	401	0.000336485			C2-DN_5_Decon	1106496	9483	0.85703	93	0.00921537
	C2-DN_5_Decon	1106496	795	0.0718484	363	0.00019793			C2-DN_5_Decon	1106496	595	0.0537734	358	0.000150205			C2-DN_6_Decon	1106496	45432	4.10593	456	0.00900424
	C2-DN_6_Decon	1106496	117	0.0105739	328	3.22376e-05			C2-DN_6_Decon	1106496	2096	0.189427	451	0.000420015			C2-DN_7_Decon	1106496	64463	5.82587	593	0.0098244
	C2-DN_7_Decon	1106496	946	0.0854951	453	0.000188731			C2-DN_7_Decon	1106496	795	0.0718484	405	0.000177404			C2-DN_8_Decon	1106496	89890	8.12384	688	0.0118079
	C2-DN_8_Decon	1106496	2004	0.181112	436	0.000415395			C2-DN_8_Decon	1106496	2012	0.181835	463	0.000392733			C2-DN_9_Decon	1106496	74406	6.72447	704	0.00955181
	C2-DN_9_Decon	1106496	225	0.0203345	426	4.77335e-05			C2-DN_9_Decon	1106496	3303	0.29851	2302	0.000129674			C2-DN_10_Decon	1106496	72101	6.51616	674	0.00966789
	C2-DN_10_Decon	1106496	174	0.0157253	363	4.33204e-05			C2-DN_10_Decon	1106496	2453	0.221691	405	0.000547385			Average			5.21078	470.1	0.0107174
	Average			0.0771444		0.000202687			Average			0.146625		0.000301462			C3-DPP4_1_Decon	1106496	94897	8.57635	573	0.0149675
	C3-DPP4_1_Decon	1106496	2135	0.192951	243	0.000794039			C3-DPP4_1_Decon	1106496	10875	0.982832	429	0.00229098			C3-DPP4_2_Decon	1106496	157103	14.1982	775	0.0183203
	C3-DPP4_2_Decon	1106496	1926	0.174063	316	0.000550832			C3-DPP4_2_Decon	1106496	3901	0.352554	443	0.000795834			C3-DPP4_3_Decon	1106496	107407	9.70695	803	0.0120884
	C3-DPP4_3_Decon	1106496	628	0.0567557	222	0.000255656			C3-DPP4_3_Decon	1106496	2597	0.234705	424	0.000553549			C3-DPP4_4_Decon	1106496	100823	9.11192	453	0.0201146
	C3-DPP4_4_Decon	1106496	5585	0.504747	301	0.0016769			C3-DPP4_4_Decon	1106496	18298	1.65369	413	0.00400409			C3-DPP4_5_Decon	1106496	181325	16.3873	841	0.0194855
	C3-DPP4_5_Decon	1106496	1971	0.17813	296	0.00060179			C3-DPP4_5_Decon	1106496	4182	0.37795	406	0.000930911			C3-DPP4_6_Decon	1106496	197351	17.8357	756	0.0235922
	C3-DPP4_6_Decon	1106496	2608	0.235699	195	0.00120871			C3-DPP4_6_Decon	1106496	3007	0.271759	338	0.00080402			C3-DPP4_7_Decon	1106496	223555	20.2039	761	0.0265491
	C3-DPP4_7_Decon	1106496	2600	0.234976	218	0.00107787			C3-DPP4_7_Decon	1106496	5789	0.523183	404	0.00129501			C3-DPP4_8_Decon	1106496	156368	14.1318	1024	0.0138006
	C3-DPP4_8_Decon	1106496	1502	0.135744	231	0.000587636			C3-DPP4_8_Decon	1106496	2242	0.202622	427	0.000474524			C3-DPP4_9_Decon	1106496	136771	12.3607	905	0.0136583
	C3-DPP4_9_Decon	1106496	4830	0.436513	325	0.00134312			C3-DPP4_9_Decon	1106496	4841	0.437507	384	0.00113934			C3-DPP4_10_Decon	1106496	162071	14.6472	818	0.0179061
	C3-DPP4_10_Decon	1106496	1420	0.128333	261	0.000491697			C3-DPP4_10_Decon	1106496	3954	0.357344	417	0.000856941			Average			13.716	770.9	0.0180483
	Average			0.227791		0.000858825			Average			0.539415		0.00131452
	Tukey's multiple comparisons test	Predicted (LS) mean diff.	95.00% CI of diff.	Below threshold?	Summary	Adjusted P Value
	Day 0
	DN vs. DPP4+	-0.1506	-2.241 to 1.940	No	ns	0.984
	DN vs. PROCR+	-0.2289	-2.319 to 1.861	No	ns	0.9634
	DPP4+ vs. PROCR+	-0.07825	-2.169 to 2.012	No	ns	0.9956
	Day 3
	DN vs. DPP4+	-0.3928	-2.483 to 1.698	No	ns	0.896
	DN vs. PROCR+	-0.3809	-2.471 to 1.709	No	ns	0.9019
	DPP4+ vs. PROCR+	0.01188	-2.078 to 2.102	No	ns	0.9999
	Day 7
	DN vs. DPP4+	-8.505	-10.60 to -6.415	Yes	****	<0.0001
	DN vs. PROCR+	-11.02	-13.16 to -8.870	Yes	****	<0.0001
	DPP4+ vs. PROCR+	-2.512	-4.660 to -0.3645	Yes	*	0.0175

## Sheet: FIG 6 C PERILIPIN
	cKO										AVG	SD		mdx										AVG	SD
	Biological replicate	Technical replicate	Mouse ID	Box	Age	Genotype	Muscle type	Muscle CSA	Perilipin CSA	% Perilipin				Biological replicate	Technical replicate	Mouse ID	Box	Age	Genotype	Muscle type	Muscle CSA	Perilipin CSA	% Perilipin
	1	1	7605	7391	3 month	cKO	Diaphragm	1.33934e+07	9128.69	0.0681582	0.063571	0.414809		1	1	9234	7387	3 month	mdx	Diaphragm	1.27615e+07	135395	1.06097	0.972458	0.876914
		2	7605	7391	3 month	cKO	Diaphragm	1.35076e+07	7846.75	0.0580914					2	9234	7387	3 month	mdx	Diaphragm	1.16229e+07	125144	1.0767
		3	7605	7391	3 month	cKO	Diaphragm	1.30679e+07	8424.02	0.0644634					3	9234	7387	3 month	mdx	Diaphragm	1.20449e+07	93914.3	0.779704
	2	1	7731	7390	3 month	cKO	Diaphragm	1.24554e+07	3191.92	0.0256268	0.0219685			2	1	9236	7388	3 month	mdx	Diaphragm	8.98862e+06	31411.9	0.349463	0.309688
		2	7731	7390	3 month	cKO	Diaphragm	1.21015e+07	2449.9	0.0202446					2	9236	7388	3 month	mdx	Diaphragm	8.84718e+06	30163.9	0.340944
		3	7731	7390	3 month	cKO	Diaphragm	1.20654e+07	2417.2	0.0200342					3	9236	7388	3 month	mdx	Diaphragm	9.3253e+06	22255.6	0.238659
	3	1	7733	7393	3 month	cKO	Diaphragm	6.75794e+06	26933.7	0.398549	0.318339			3	1	8018	7978	3 month	mdx	Diaphragm	9.99184e+06	185117	1.85268	2.07479
		2	7733	7393	3 month	cKO	Diaphragm	6.99704e+06	18453.4	0.263731					2	8018	7978	3 month	mdx	Diaphragm	9.62408e+06	248872	2.58593
		3	7733	7393	3 month	cKO	Diaphragm	7.0444e+06	20621.6	0.292737					3	8018	7978	3 month	mdx	Diaphragm	9.30409e+06	166149	1.78576
	4	1	7734	7392	3 month	cKO	Diaphragm	9.85707e+06	61765.9	0.626615	0.647251			4	1	8019	7980	3 month	mdx	Diaphragm	7.84512e+06	145590	1.85581	1.70119
		2	7734	7392	3 month	cKO	Diaphragm	1.02032e+07	53641.9	0.525737					2	8019	7980	3 month	mdx	Diaphragm	7.73442e+06	136671	1.76705
		3	7734	7392	3 month	cKO	Diaphragm	1.06814e+07	84319.1	0.789399					3	8019	7980	3 month	mdx	Diaphragm	7.28984e+06	107942	1.48071
	5	1	349RC	8037	3 month	cKO	Diaphragm	6.21726e+06	32195.6	0.517843	0.672888			5	1	8020	7982	3 month	mdx	Diaphragm	1.13304e+07	162553	1.43467	1.54875
		2	349RC	8037	3 month	cKO	Diaphragm	6.72287e+06	50633.8	0.753157					2	8020	7982	3 month	mdx	Diaphragm	1.11822e+07	179246	1.60296
		3	349RC	8037	3 month	cKO	Diaphragm	6.66927e+06	49863.7	0.747664					3	8020	7982	3 month	mdx	Diaphragm	1.11428e+07	179246	1.60863
	6	1	9056	12806	6 month	cKO	Diaphragm	1.22788e+07	77540.1	0.631498	0.574979			6	1	9057	12812	6 month	mdx	Diaphragm	1.35211e+07	383144	2.83369	2.86308
		2	9056	12806	6 month	cKO	Diaphragm	1.20039e+07	63996.2	0.533127					2	9057	12812	6 month	mdx	Diaphragm	1.33961e+07	452846	3.38043
		3	9056	12806	6 month	cKO	Diaphragm	1.24093e+07	69530.6	0.560311					3	9057	12812	6 month	mdx	Diaphragm	1.30751e+07	310549	2.37512
	7	1	9058	12818	6 month	cKO	Diaphragm	1.24407e+07	48217.7	0.387579	0.311395			7	1	9060	12830	6 month	mdx	Diaphragm	1.61813e+07	366952	2.26776	2.01207
		2	9058	12818	6 month	cKO	Diaphragm	1.27537e+07	39146.2	0.306939					2	9060	12830	6 month	mdx	Diaphragm	1.55177e+07	354260	2.28295
		3	9058	12818	6 month	cKO	Diaphragm	1.26762e+07	30380.5	0.239665					3	9060	12830	6 month	mdx	Diaphragm	1.60696e+07	238715	1.48551
	8	1	9059	12824	6 month	cKO	Diaphragm	1.47034e+07	191428	1.30193	1.31268			8	1	9480	14317	6 month	mdx	Diaphragm	1.45328e+07	323105	2.22328	2.07302
		2	9059	12824	6 month	cKO	Diaphragm	1.46959e+07	200532	1.36454					2	9480	14317	6 month	mdx	Diaphragm	1.46011e+07	332767	2.27905
		3	9059	12824	6 month	cKO	Diaphragm	1.56954e+07	199581	1.27159					3	9480	14317	6 month	mdx	Diaphragm	1.45493e+07	249772	1.71673
														9	1	9481	14323	6 month	mdx	Diaphragm	1.00686e+07	16523.1	0.164105	0.218135
										AVG cKO	0.490384				2	9481	14323	6 month	mdx	Diaphragm	9.91905e+06	21344.4	0.215185
															3	9481	14323	6 month	mdx	Diaphragm	9.99817e+06	27506.4	0.275114
										T Test	0.0081634
																							AVG MDX	1.53035

## Sheet: FIG 6C OIL RED O
	cKO												mdx
	Biological replicate	Technical replicate	Mouse ID	Box	Age	Genotype	Muscle type	Muscle CSA	Oil Red O CSA	% Oil red O	AVG	SD	Biological replicate	Technical replicate	Mouse ID	Box	Age	Genotype	Muscle type	Muscle CSA	Oil Red O CSA	% Oil red O	AVG	SD
	1	1	7605	7391	3 month	Spp1 fl/fl Lyz2 Het	Diaphragm	13107263	16587.1	0.126549	0.107414	0.302457	1	1	9234	7387	3 month	Spp1 fl/fl Lyz2 WT	Diaphragm	12690553	120563	0.950022	1.28585	1.13164
		2	7605	7391	3 month	Spp1 fl/fl Lyz2 Het	Diaphragm	13282013	17875.7	0.134586				2	9234	7387	3 month	Spp1 fl/fl Lyz2 WT	Diaphragm	12497570	80112.8	0.641027
		3	7605	7391	3 month	Spp1 fl/fl Lyz2 Het	Diaphragm	13591942	8305.67	0.061107				3	9234	7387	3 month	Spp1 fl/fl Lyz2 WT	Diaphragm	13407946	303893	2.26651
	2	1	7731	7390	3 month	Spp1 fl/fl Lyz2 Het	Diaphragm	10719982	15229.4	0.142066	0.0798026		2	1	9236	7388	3 month	Spp1 fl/fl Lyz2 WT	Diaphragm	8122072	11050.3	0.136053	0.214451
		2	7731	7390	3 month	Spp1 fl/fl Lyz2 Het	Diaphragm	13149043	4995.48	0.037991				2	9236	7388	3 month	Spp1 fl/fl Lyz2 WT	Diaphragm	9749417	24945.6	0.255867
		3	7731	7390	3 month	Spp1 fl/fl Lyz2 Het	Diaphragm	12716696	7547.47	0.059351				3	9236	7388	3 month	Spp1 fl/fl Lyz2 WT	Diaphragm	9367489	23552.9	0.251432
	3	1	7733	7393	3 month	Spp1 fl/fl Lyz2 Het	Diaphragm	6568764	31430.9	0.478491	0.448095		3	1	8018	7978	3 month	Spp1 fl/fl Lyz2 WT	Diaphragm	14707529	77023.3	0.5237	1.61362
		2	7733	7393	3 month	Spp1 fl/fl Lyz2 Het	Diaphragm	6944064	33017.9	0.475484				2	8018	7978	3 month	Spp1 fl/fl Lyz2 WT	Diaphragm	9729146	201690	2.07305
		3	7733	7393	3 month	Spp1 fl/fl Lyz2 Het	Diaphragm	6809357	26577.7	0.390311				3	8018	7978	3 month	Spp1 fl/fl Lyz2 WT	Diaphragm	10171496	228260	2.24411
	4	1	7734	7392	3 month	Spp1 fl/fl Lyz2 Het	Diaphragm	8339903	41366	0.496001	0.573869		4	1	8019	7980	3 month	Spp1 fl/fl Lyz2 WT	Diaphragm	8977298	67143.4	0.747924	0.762648
		2	7734	7392	3 month	Spp1 fl/fl Lyz2 Het	Diaphragm	10662021	61622.2	0.57796				2	8019	7980	3 month	Spp1 fl/fl Lyz2 WT	Diaphragm	7940173	57548.1	0.724771
		3	7734	7392	3 month	Spp1 fl/fl Lyz2 Het	Diaphragm	10621267	68788.1	0.647645				3	8019	7980	3 month	Spp1 fl/fl Lyz2 WT	Diaphragm	8100548	66039.6	0.815249
	5	1	349RC	8037	3 month	Spp1 fl/fl Lyz2 Het	Diaphragm	6266256	21864.5	0.348925	0.497359		5	1	8020	7982	3 month	Spp1 fl/fl Lyz2 WT	Diaphragm	11704982	63742.8	0.544578	0.544578
		2	349RC	8037	3 month	Spp1 fl/fl Lyz2 Het	Diaphragm	6280921	36429.4	0.580001
	6	1	9056	12806	6 month	Spp1 fl/fl Lyz2 Cre Het	Diaphragm	12000000	23915.7	0.191935	0.196038		6	1	9057	12812	6 month	Spp1 fl/fl Lyz2 WT	Diaphragm	14000000	802495	5.85132	3.03262
		2	9056	12806	6 month	Spp1 fl/fl Lyz2 Cre Het	Diaphragm	12000000	28039.3	0.224795				2	9057	12812	6 month	Spp1 fl/fl Lyz2 WT	Diaphragm	13597843	212620	1.56363
		3	9056	12806	6 month	Spp1 fl/fl Lyz2 Cre Het	Diaphragm	12000000	21342.6	0.171384				3	9057	12812	6 month	Spp1 fl/fl Lyz2 WT	Diaphragm	13645008	229635	1.68292
	7	1	9058	12818	6 month	Spp1 fl/fl Lyz2 Cre Het	Diaphragm	13000000	84255.8	0.667179	0.477655		7	1	9060	12830	6 month	Spp1 fl/fl Lyz2 WT	Diaphragm	16000000	218622	1.36315	1.35518
		2	9058	12818	6 month	Spp1 fl/fl Lyz2 Cre Het	Diaphragm	12536138	56480.4	0.450541				2	9060	12830	6 month	Spp1 fl/fl Lyz2 WT	Diaphragm	16055795	156780	0.976468
		3	9058	12818	6 month	Spp1 fl/fl Lyz2 Cre Het	Diaphragm	12882637	40611.8	0.315244				3	9060	12830	6 month	Spp1 fl/fl Lyz2 WT	Diaphragm	16029459	276656	1.72592
	8	1	9059	12824	6 month	Spp1 fl/fl Lyz2 Cre Het	Diaphragm	16000000	106799	0.688622	1.00572		8	1	9480	14317	6 month	Spp1 fl/fl Lyz2 WT	Diaphragm	14000000	407932	2.95605	3.2267
		2	9059	12824	6 month	Spp1 fl/fl Lyz2 Cre Het	Diaphragm	15975002	148670	0.930638				2	9480	14317	6 month	Spp1 fl/fl Lyz2 WT	Diaphragm	14004701	375312	2.6799
		3	9059	12824	6 month	Spp1 fl/fl Lyz2 Cre Het	Diaphragm	15272967	213501	1.3979				3	9480	14317	6 month	Spp1 fl/fl Lyz2 WT	Diaphragm	14542111	588104	4.04415
										AVG cKO	0.423244		9	1	9481	14323	6 month	Spp1 fl/fl Lyz2 WT	Diaphragm	8382483	3936.67	0.046963	0.111132
										TTEST	0.0416353			2	9481	14323	6 month	Spp1 fl/fl Lyz2 WT	Diaphragm	10194260	15466.4	0.151717
														3	9481	14323	6 month	Spp1 fl/fl Lyz2 WT	Diaphragm	10363357	13961.1	0.134716
																						AVG MDX	1.34964

## Sheet: FIG 6D PULM FXN
		all data normalized to body weight
	Peak inspiratory function			Minute Ventilation
	Baseline	CO2		Baseline	CO2			Peak inspiratory flow				Minute Ventilation
cKO	0.249	0.295		3.07	4.92
cKO	0.218	0.322		2.35	5.12
cKO	0.235	0.271		2.68	4.43
cKO	0.262	0.303		3.27	5.07
cKO	0.245729	0.264172		2.577	4.684
cKO	0.161689	0.15674		1.763	3.007
cKO	0.220037	0.263819		2.678	4.408
AVG	0.227351	0.267962		2.62686	4.51986
SD	0.0329593	0.0536811		0.453689	0.6718
SEM	0.0124574	0.0202896		0.171478	0.253917
	Baseline	CO2		Baseline	CO2
mdx 1	0.18924	0.208267		2.05976	3.80532
mdx 2	0.0842388	0.240946		0.949588	4.1803
mdx 3	0.169099	0.175562		2.02449	3.20988
mdx 4	0.109928	0.225336		1.21156	3.70288
mdx 5	0.190472	0.218145		2.32095	3.91295
mdx 6	0.222619	0.201525		2.78182	3.66106
mdx 7	0.166233	0.209112		1.93961	3.65649
AVG	0.16169	0.211271		1.89825	3.7327
SD	0.0483962	0.0204513		0.629101	0.295318
SEM	0.0182921	0.00772986		0.237778	0.11162
T test	0.0133277	0.0320801		0.0335857	0.0290862

## Sheet: SUPP FIG 4F
		QUADRICEPS (3 MONTHS)				DIAPHRAGM (7 MONTHS)
		Mdx	cKO			Mdx	cKO
		0.71882	0.779966			Mdx	Lyz2 cKO
		0.541968	0.779958			3.58274	3.8242
		0.995849	0.594828			3.31085	3.47717
		0.207385				3.54606	3.33041
		0.23784				3.22666
		0.231336
	AVG	0.488866	0.718251		AVG	3.41658	3.54392
		Table Analyzed	Total collagen			Table Analyzed	Total collagen
		Column B	cKO			Column B	Lyz2 cKO
		vs.	vs.			vs.	vs.
		Column A	Mdx			Column A	Mdx
		Mann Whitney test				Mann Whitney test
		P value	0.2619			P value	0.6286
		Exact or approximate P value?	Exact			Exact or approximate P value?	Exact
		P value summary	ns			P value summary	ns
		Significantly different (P < 0.05)?	No			Significantly different (P < 0.05)?	No
		One- or two-tailed P value?	Two-tailed			One- or two-tailed P value?	Two-tailed
		Sum of ranks in column A,B	25 , 20			Sum of ranks in column A,B	14 , 14
		Mann-Whitney U	4			Mann-Whitney U	4
		Difference between medians				Difference between medians
		Median of column A	0.3899, n=6			Median of column A	3.428, n=4
		Median of column B	0.7800, n=3			Median of column B	3.477, n=3
		Difference: Actual	0.3901			Difference: Actual	0.04871
		Difference: Hodges-Lehmann	0.2975			Difference: Hodges-Lehmann	0.135

[truncated: 3 more sheets: SUPP 9A, SUPP 9B, SUPP 9C,D]
